# Supplementary material for: A standard descriptor for fixed-target serial crystallography
Source: Acta Crystallogr D Struct Biol. 2023 Jul 18;79(Pt 8):668–72. doi: 10.1107/S2059798323005429 (PMC10394674; doi:10.1107/S2059798323005429)
Supplement: Supplementary file 4 [file d-79-00668-sup4.txt]

# Oxford Chip Description
fixedtarget_geom: square
# fiducial section
fixedtarget_F0_x: 0.4
fixedtarget_F0_y: 0.4
fixedtarget_F1_x: 25.4
fixedtarget_F1_y: 0.0
fixedtarget_F2_x: 0.0
fixedtarget_F2_y: 25.4
# block section
fixedtarget_BLnum_x: 8
fixedtarget_BLnum_y: 8
fixedtarget_BLgap_x: 0.8
fixedtarget_BLgap_y: 0.8
# aperture section
fixedtarget_APnum_x: 20
fixedtarget_APnum_y: 20
fixedtarget_APgap_x: 0.125
fixedtarget_APgap_y: 0.125
